# Supplementary material for: Retrospective Study of Chronic Coughing in Dogs in a Referral Centre in the UK: 329 Cases (2012–2021)
Source: Animals (Basel). 2025 Jan 17;15(2):254. doi: 10.3390/ani15020254 (PMC11758286; doi:10.3390/ani15020254)
Supplement: Supplementary file 1 [file animals-15-00254-s001.zip]

Archive with 1 entries (1 files):
- animals-3426906-supplementary.pdf
